# Supplementary material for: AGE/RAGE/DIAPH1 axis is associated with immunometabolic markers and risk of insulin resistance in subcutaneous but not omental adipose tissue in human obesity
Source: Int J Obes (Lond). 2021 Jun 8;45(9):2083–94. doi: 10.1038/s41366-021-00878-3 (PMC8380543; doi:10.1038/s41366-021-00878-3)
Supplement: Supplementary file 7 — Supplemental Table 1 [file 41366_2021_878_MOESM7_ESM.xlsx]

## Sheet: Suppl Table 1
	Target Gene	Assay ID
	GLO1	Hs00198702_m1
	AGER	Hs00542584_g1
	DIAPH1	Hs00946556_m1
	PPARG	Hs01115513_m1
	TNFA	Hs01113624_g1
	CCL2	Hs00234140_m1
	CD68	Hs02836816_g1
	CIDEA	Hs00154455_m1
	UCP1	Hs01084772_m1
	PPARGC1A	Hs00173304_m1
	PPIA	Hs04194521_s1
	IPO8	Hs00183533_m1
	18S	Hs99999901_s1
