# Supplementary material for: AGE/RAGE/DIAPH1 axis is associated with immunometabolic markers and risk of insulin resistance in subcutaneous but not omental adipose tissue in human obesity
Source: Int J Obes (Lond). 2021 Jun 8;45(9):2083–94. doi: 10.1038/s41366-021-00878-3 (PMC8380543; doi:10.1038/s41366-021-00878-3)
Supplement: Supplementary file 8 — Supplemental Table 2 [file 41366_2021_878_MOESM8_ESM.xlsx]

## Sheet: Suppl Table 2
	Tissue	Gene	Outcomes	Sample Size	Estimate	Lower CI	Upper CI	Pr(>|t|)	q-value
	Subcutaneous Fat Measures	AGER	A1C %	10	0.0621026	-1.37619	1.50039	0.919301	0.919301
	Absolute Gene Expression		ALT (U/L)	16	-0.0649557	-0.643216	0.513304	0.810789	0.919301
			AST (U/L)	15	-0.187694	-0.784209	0.40882	0.502954	0.75443
			Creatinine (mg/dL)	16	0.214183	-0.380274	0.80864	0.447659	0.75443
			HOMA-IR	14	0.793489	0.337704	1.24927	0.00306375	0.0183825
			QUICKI	14	-0.445531	-0.965941	0.0748793	0.0855512	0.256654
		DIAPH1	A1C %	10	-0.711288	-1.62609	0.203516	0.105795	0.634772
			ALT (U/L)	16	-0.12043	-0.709133	0.468273	0.663737	0.986405
			AST (U/L)	15	-0.0585121	-0.688326	0.571301	0.841713	0.986405
			Creatinine (mg/dL)	16	0.313045	-0.279179	0.905269	0.271872	0.815616
			HOMA-IR	14	0.0518726	-1.16754	1.27129	0.92636	0.986405
			QUICKI	14	0.00805938	-1.01981	1.03593	0.986405	0.986405
		GLO1	A1C %	10	-0.0938049	-0.698861	0.511251	0.717486	0.860983
			ALT (U/L)	16	-0.00476706	-0.59015	0.580616	0.986135	0.986135
			AST (U/L)	15	-0.143369	-0.757626	0.470888	0.617613	0.860983
			Creatinine (mg/dL)	16	0.277778	-0.312417	0.867973	0.325371	0.650741
			HOMA-IR	14	0.452263	-0.0655441	0.970069	0.0802655	0.481593
			QUICKI	14	-0.292565	-0.761534	0.176403	0.194686	0.584057
		Cd68	A1C %	8	-0.0409899	-0.98623	0.90425	0.909972	0.953083
			ALT (U/L)	13	-0.330305	-0.893297	0.232687	0.217125	0.953083
			AST (U/L)	12	-0.305265	-1.04919	0.438663	0.371721	0.953083
			Creatinine (mg/dL)	13	-0.0186915	-0.761276	0.723893	0.955837	0.953083
			HOMA-IR	11	0.774938	0.201739	1.34814	0.0151316	0.953083
			QUICKI	11	-0.37133	-0.834684	0.0920243	0.0999382	0.953083
		TNF	A1C %	10	-0.210161	-0.633244	0.212922	0.269837	0.873628
			ALT (U/L)	16	-0.0679207	-0.640345	0.504503	0.800382	0.873628
			AST (U/L)	15	0.120367	-0.511124	0.751859	0.682908	0.873628
			Creatinine (mg/dL)	16	0.254141	-0.327858	0.836141	0.360161	0.873628
			HOMA-IR	14	0.0613809	-0.656655	0.779417	0.852751	0.873628
			QUICKI	14	0.0443276	-0.560945	0.6496	0.873628	0.873628
		CCL2	A1C %	10	-0.189524	-0.560924	0.181877	0.258306	0.774917
			ALT (U/L)	16	0.49116	-0.026682	1.009	0.0610597	0.366358
			AST (U/L)	15	0.0112848	-0.637363	0.659932	0.970141	0.970141
			Creatinine (mg/dL)	16	0.0871435	-0.544498	0.718785	0.768866	0.970141
			HOMA-IR	14	-0.0190064	-0.652355	0.614342	0.948007	0.970141
			QUICKI	14	0.0179497	-0.515647	0.551547	0.941731	0.970141
		PPARG	A1C %	10	-0.142464	-0.821829	0.536902	0.626207	0.626207
			ALT (U/L)	16	-0.161227	-0.73875	0.416297	0.554356	0.626207
			AST (U/L)	15	-0.176612	-0.787604	0.43438	0.537651	0.626207
			Creatinine (mg/dL)	16	0.421348	-0.135318	0.978013	0.125024	0.563853
			HOMA-IR	14	0.380003	-0.219121	0.979126	0.187951	0.563853
			QUICKI	14	-0.228443	-0.757403	0.300516	0.358603	0.626207
		PPARGC1A	A1C %	8	-0.403225	-1.07403	0.267584	0.170455	0.626207
			ALT (U/L)	13	-0.11934	-0.764608	0.525929	0.685478	0.626207
			AST (U/L)	12	0.278489	-0.514303	1.07128	0.441342	0.626207
			Creatinine (mg/dL)	13	-0.0401097	-0.825542	0.745323	0.910568	0.563853
			HOMA-IR	11	0.121921	-1.22779	1.47163	0.836948	0.563853
			QUICKI	11	0.0221304	-0.836088	0.880349	0.953083	0.626207
		UCP1	A1C %	8	-0.131047	-0.699717	0.437624	0.5571	0.658707
			ALT (U/L)	13	0.16438	-0.551152	0.879912	0.615819	0.658707
			AST (U/L)	12	0.861357	0.257843	1.46487	0.0110021	0.0660127
			Creatinine (mg/dL)	13	-0.182082	-1.04736	0.6832	0.645398	0.658707
			HOMA-IR	11	-0.181437	-1.11187	0.748999	0.658707	0.658707
			QUICKI	11	0.147401	-0.436675	0.731478	0.569463	0.658707
		CIDEA	A1C %	8	-0.326475	-1.08557	0.432615	0.298405	0.873628
			ALT (U/L)	13	-0.319988	-0.919879	0.279903	0.258323	0.873628
			AST (U/L)	12	-0.12665	-0.939365	0.686066	0.728629	0.873628
			Creatinine (mg/dL)	13	0.321742	-0.419657	1.06314	0.351899	0.873628
			HOMA-IR	11	-0.435486	-1.6129	0.741932	0.410797	0.873628
			QUICKI	11	0.399996	-0.300178	1.10017	0.218774	0.873628
