# Supplementary material for: AGE/RAGE/DIAPH1 axis is associated with immunometabolic markers and risk of insulin resistance in subcutaneous but not omental adipose tissue in human obesity
Source: Int J Obes (Lond). 2021 Jun 8;45(9):2083–94. doi: 10.1038/s41366-021-00878-3 (PMC8380543; doi:10.1038/s41366-021-00878-3)
Supplement: Supplementary file 9 — Supplemental Table 3 [file 41366_2021_878_MOESM9_ESM.xlsx]

## Sheet: Suppl Table 3
	Tissue	Gene	Outcomes	Sample Size	Estimate	Lower CI	Upper CI	Pr(>|t|)	q-value
	Omental Fat Measures	AGER	A1C %	10	-0.151481	-0.67678	0.373819	0.506884	0.637362
	Absolute Gene Expression		ALT (U/L)	16	0.574365	0.104925	1.0438	0.0205697	0.123418
			AST (U/L)	15	-0.202007	-0.811223	0.407209	0.480757	0.637362
			Creatinine (mg/dL)	16	0.00699722	-0.615818	0.629813	0.980873	0.980873
			HOMA-IR	14	-0.171882	-0.762241	0.418477	0.531135	0.637362
			QUICKI	14	0.243799	-0.234026	0.721625	0.282106	0.637362
		DIAPH1	A1C %	10	0.443698	-0.0381634	0.92556	0.0651615	0.390969
			ALT (U/L)	16	-0.160378	-0.820421	0.499664	0.606175	0.606175
			AST (U/L)	15	-0.228133	-1.02004	0.563776	0.539003	0.606175
			Creatinine (mg/dL)	16	-0.27045	-0.951594	0.410693	0.403944	0.606175
			HOMA-IR	14	0.241434	-0.546519	1.02939	0.510292	0.606175
			QUICKI	14	-0.406266	-1.02218	0.209648	0.172386	0.517159
		GLO1	A1C %	10	0.32133	-0.219573	0.862233	0.196276	0.548528
			ALT (U/L)	16	-0.32786	-0.975002	0.319281	0.291302	0.548528
			AST (U/L)	15	-0.57681	-1.17967	0.026051	0.0589969	0.353982
			Creatinine (mg/dL)	16	-0.11912	-0.82933	0.591089	0.721141	0.721141
			HOMA-IR	14	0.115371	-0.573337	0.804079	0.716751	0.721141
			QUICKI	14	-0.23803	-0.797741	0.321681	0.365686	0.548528
		CD68	A1C %	10	0.0756684	-0.304443	0.455779	0.643468	0.61561
			ALT (U/L)	16	-0.0861467	-0.662088	0.489795	0.750115	0.443886
			AST (U/L)	15	-0.18263	-0.79006	0.4248	0.521754	0.443886
			Creatinine (mg/dL)	16	-0.198255	-0.793586	0.397076	0.482007	0.998621
			HOMA-IR	14	0.090698	-0.49989	0.681285	0.739298	0.61561
			QUICKI	14	-0.173481	-0.65883	0.311867	0.444284	0.443886
		TNF	A1C %	10	0.0652019	-0.317525	0.447929	0.691284	0.969168
			ALT (U/L)	16	-0.0105738	-0.59433	0.573183	0.969168	0.969168
			AST (U/L)	15	-0.0346363	-0.656246	0.586973	0.904604	0.969168
			Creatinine (mg/dL)	16	-0.137578	-0.745282	0.470125	0.63073	0.969168
			HOMA-IR	14	0.0432985	-0.556263	0.64286	0.875369	0.969168
			QUICKI	14	-0.220439	-0.701816	0.260938	0.331617	0.969168
		CCL2	A1C %	10	-0.0805986	-0.526173	0.364975	0.673554	0.914018
			ALT (U/L)	16	0.0857475	-0.516406	0.687901	0.761681	0.914018
			AST (U/L)	15	-0.265413	-0.900878	0.370052	0.377667	0.914018
			Creatinine (mg/dL)	16	0.0141829	-0.621426	0.649792	0.962024	0.962024
			HOMA-IR	14	0.255054	-0.352826	0.862934	0.371874	0.914018
			QUICKI	14	-0.16136	-0.683201	0.36048	0.506511	0.914018
		PPARG	A1C %	10	-0.214024	-0.872035	0.443986	0.456425	0.731875
			ALT (U/L)	16	-0.58645	-1.22842	0.0555205	0.0698229	0.418937
			AST (U/L)	15	-0.357672	-1.11081	0.395464	0.318325	0.731875
			Creatinine (mg/dL)	16	0.127377	-0.64698	0.901734	0.726269	0.731875
			HOMA-IR	14	0.215063	-0.598661	1.02879	0.569001	0.731875
			QUICKI	14	-0.10961	-0.80271	0.58349	0.731875	0.731875
		PPARGC1A	A1C %	10	0.137999	-0.283831	0.559829	0.453947	0.731875
			ALT (U/L)	16	-0.319709	-0.860429	0.221011	0.221943	0.418937
			AST (U/L)	15	-0.339626	-0.903437	0.224185	0.211773	0.731875
			Creatinine (mg/dL)	16	-0.00049134	-0.607076	0.606093	0.998621	0.731875
			HOMA-IR	14	0.173359	-0.396156	0.742873	0.513008	0.731875
			QUICKI	14	-0.284732	-0.732608	0.163145	0.187015	0.731875
		UCP1	A1C %	10	0.0552552	-0.611102	0.721613	0.845918	0.99463
			ALT (U/L)	16	0.57145	-0.0824922	1.22539	0.0811655	0.486993
			AST (U/L)	15	-0.0461612	-0.843682	0.751359	0.900927	0.99463																												Gene	Tissue	Outcomes	Estimate	Pr(>|t|)	adjP
			Creatinine (mg/dL)	16	-0.0867193	-0.869424	0.695986	0.813321	0.99463
			HOMA-IR	14	-0.463231	-1.4394	0.512936	0.315229	0.945686
			QUICKI	14	-0.00268579	-0.86991	0.864539	0.99463	0.99463
		CIDEA	A1C %	10	0.08804	-0.487698	0.663778	0.721142	0.969168
			ALT (U/L)	16	-0.230809	-0.845121	0.383503	0.428959	0.969168
			AST (U/L)	15	-0.512327	-1.0952	0.0705472	0.0791662	0.969168
			Creatinine (mg/dL)	16	0.208071	-0.44261	0.858752	0.499247	0.969168
			HOMA-IR	14	0.0915286	-0.649862	0.83292	0.788858	0.969168
			QUICKI	14	-0.125158	-0.745943	0.495628	0.662853	0.969168
